# Supplementary material for: System Theoretical Study on the Effect of Variable Nonmetallic Doping on Improving Catalytic Activity of 2D-Ti3C2O2 for Hydrogen Evolution Reaction
Source: Nanomaterials (Basel). 2021 Sep 25;11(10):2497. doi: 10.3390/nano11102497 (PMC8539186; doi:10.3390/nano11102497)
Supplement: Supplementary file 1 [file nanomaterials-11-02497-s001.zip]

Archive with 1 entries (1 files):
- nanomaterials-1370662-supplementary.pdf
